# Supplementary material for: Bipolar cell targeted optogenetic gene therapy restores parallel retinal signaling and high-level vision in the degenerated retina
Source: Commun Biol. 2022 Oct 20;5:1116. doi: 10.1038/s42003-022-04016-1 (PMC9585040; doi:10.1038/s42003-022-04016-1)
Supplement: Supplementary file 4 — Supplementary Data 1 [file 42003_2022_4016_MOESM4_ESM.xlsx]

## Sheet: Fig 1C
Opto-mGluR6	Mela	Mela(CT mGluR6)	Mela(CT+IL3 mGluR6)	OPN1MW	OPN1MW(CT mGluR6)
-9.54545	-38.5714	-72	-43	-60.0532	-69.9355
-1.66667	-17.6216	-115	-43	-87.6596	-93.9474
-2.09524	-13.13	-110.714	-54	-69.2599	-73.2923
-2.25	-18.5	-94.286	-36	-30.507	-59.5393
				-10.9864	-125.43
				-7.34327	-41.1865
				-9.32141	-43.6819
				-36.2308	-34.4532
				-71.875	-37.0666
				-40.7314	-121
				-35.5091	-47.3684
				-65.3937	-149.333
				-96	-56.5621
				-24	-97.7908
					-119

## Sheet: Fig 1D
Mela	Mela(CT mGluR6)	Mela(CT+IL3 mGluR6)	OPN1MW	OPN1MW(CT mGluR6)
2.2	0.34	2.5	2.03	0.503
0.56	0.7	1.26	0.36	1.601
1.7	1.34	1.9	0.72	0.704
1.64	1.32	1.27	0.76	0.743
1.8	0.26	0.8	0.77	0.347
			0.72

## Sheet: Fig 1E
Mela	Mela(CT mGluR6)	Mela(CT+IL3 mGluR6)	OPN1MW	OPN1MW(CT mGluR6)	Mela(CT mGluR6) 595nm
11.16	5.8	12	17.7	5.9	3.3
18.2	8.8	14.6	15.1	7.1	3.89
10.5	18.9	6.78	4.56	17.8	3.59
14.8	12.9	16.5	6.64	11.1	2.4
10	14.5	14.2	5.4	7.4	2.8
40.81			4.9		1.92

## Sheet: Fig 1I
rd1	Opto-mGluR6	Mela(CTmGluR6)	Mela(CT+IL3mGluR6)	OPN1MW(CTmGluR6)	C57BL/6
0.06	0.229667	0.414	0.15	0.179667	0.458333
0.03	0.313	0.375	0.17575	0.130667	0.414
0.06	0.3265	0.341667	0.12	0.246333	0.4434
0	0.326	0.238	0.2	0.242167	0.4287
0	0.325	0.333333	0.263	0.254167	0.441667
0.06	0.2265	0.301			0.45
0.03	0.232	0.4			0.415
0	0.282	0.266667			0.525
0.0333333	0.2695	0.329667			0.4195
0.03	0.234333	0.354667			0.4195
0.06	0.233333	0.508333
0	0.276	0.4167
0		0.4333
0.0835		0.3925
0.0325		0.4417

## Sheet: Fig 1J
Opto-mGluR6	Mela(CTmGluR6)	Mela(CT+IL3mGluR6)	OPN1MW(CTmGluR6)	C57BL/6
1.30103	1.94183	0.0538752	0.346788	1.50353
1.17609	1.54465	0.154902	0.39794	1.61979
1	1.09836	0.30103	0.488117	1.46852
1.5006	1.26627	0.184865	0.948847	2.0655
0.39794	1.02795	0.416424	0.50515	1.69969
1.09691	1.16537			2.00877
1.43933	1.64143			1.81248
1.39794	1.43102
1.36798	1.76616
1.31876	1.39939
1.54407	1.14793
0.875061
1.21085
0.79588

## Sheet: Fig 3H
ON Mela (CTmGluR6)	ON WT	OFF Mela (CTmGluR6)	OFF WT
0.11	0.14	0.7	0.415
0.34	0.079	0.45	0.1
0.212	0.16	0.2875	0.45
0.64	0.12	0.935	0.38
0.4505	0.08	0.60025	0.076
0.358	0.087	1.4	0.18
0.184		0.329
0.293		0.885
0.47		0.85

## Sheet: Fig 3I
WT	Mela(CTmGluR6)
7	-2
11	-6.5
11	-3.9
12	-3.2
10.5	-6.4
5	-5
	-1.5
	-11
	-2.5

## Sheet: Fig 4B
ON-RGCs	OFF-RGCs	ON-RGCs	OFF-RGCs	ON-RGCs	OFF-RGCs
0.07	0.18	0.083	0.068	0.03	0.2
0.172	0.792	0.081	0.072	0.03	0.129
0.343	0.239	0.055	0.078	0.05	0.16
0.41	0.173	0.064	0.077	0.102
0.186	0.189	0.058	0.054
0.432	0.544	0.035	0.041
0.475	0.19	0.048	0.042
0.309		0.044	0.06
0.162			0.031
0.119			0.03
0.171			0.036
0.156			0.033
0.147
0.27
0.194
0.185
0.101

## Sheet: Fig 6A
C57BL/6	Treated RD1	RD1
0.5	0.8	0.205882
0.848485	0.5	0.102564
1	0.933333	0.397059
0.833333	0.657895	0.461538
0.84	0.233333	0.264706
1	0.571429	0.266667
0.916667	0.306452	0.428571
0.666667	0.5625	0.526316
0.666667	0.440678	0.189189
1	0.583333	0.3
0.75	0.219178	0.3
0.833333	0.333333
	0.333333
	0.363636
	0.333333
	0.48
	0.536585
	0.48
	0.614035
	0.65625
	0.714286
	0.55
	0.511111
	0.469697

## Sheet: Fig 7B
C57BL/6 - pre	C57BL/6 - post	Mela(CTmGluR6) - pre	Mela(CTmGluR6) - post	RD1 - pre	RD1 - post		(values indicate time in seconds)
1	52	0	32	0	0
43	53	0	49	0	0
30	42	0	59	0	0
1	18	4	13	0	0
4	55	1	7	0	9
8	60	9	40
		9	60
		6	41
		28	38

[truncated: 3 more sheets: Fig 7C, Fig 7E, Fig 7F]
